# Supplementary material for: Trade-offs between short- and longer-term resilience to warming within and between subtidal marine assemblages
Source: Sci Rep. 2025 Jul 2;15:23535. doi: 10.1038/s41598-025-07457-w (PMC12222739; doi:10.1038/s41598-025-07457-w)
Supplement: Supplementary file 1 — Supplementary Material 1 [file 41598_2025_7457_MOESM1_ESM.xlsx]

## Sheet: Sheet1
Table S1. Number of individuals of each species used in the control for the different treatments.
Animal	Treatment	N started	N died
Small lobster krill	Hours	15	0
	Days	30	2
	Weeks	15	4
Serolid isopod	Hours	15	0
	Days	14	0
	Weeks	3	0
Pencil urchin	Hours	7	0
	Days	17	0
	Weeks	3	0
Kelp bivalve	Hours	3	0
	Days	6	1
	Weeks	6	2
Large lobster krill	Hours	7	0
	Days	15	0
	Weeks	7	0
Kelp limpet	Hours	10	0
	Days	17	0
	Weeks	5	1
Kelp isopod	Hours	3	0
	Days	4	0
	Weeks	4	1
Whelk	Hours	9	0
	Days	16	0
	Weeks	10	0
