# Supplementary material for: Trade-offs between short- and longer-term resilience to warming within and between subtidal marine assemblages
Source: Sci Rep. 2025 Jul 2;15:23535. doi: 10.1038/s41598-025-07457-w (PMC12222739; doi:10.1038/s41598-025-07457-w)
Supplement: Supplementary file 2 — Supplementary Material 2 [file 41598_2025_7457_MOESM2_ESM.xlsx]

## Sheet: Sheet1
Table S2. Number of years until the critical thermal maxima is reached under predicted ocean warming without and with marine heatwave (MHW) elevation included.
Location	Latitude (°)	Count in years with MHW elevation	Count in years with no MHW elevation	Difference in years	Warming (°C year¯¹)	MHW elevation (°C)
McMurdo	-77.8333	4260.36	4747.86	-487.5	0.0153846	0.9
Antarctica	-67.5667	1473.83	1701.33	-227.5	0.00307692	1.5
Falkland Islands	-51.56	1185.48	1204.05	-18.5714	0.0123077	0.8
Cold temperate (Scotland)	56	998.472	1095.97	-97.5	0.0153846	0.9
New Zealand	-45.8667	830.235	895.235	-65	0.00615385	1.4
St Helena	-15.9167	677.625	703.625	-26	0.0107692	0.2
Singapore	1	422.635	481.135	-58.5	0.0153846	0.4
Ascension	-7.9	399.523	458.023	-58.5	0.0215385	0.4
SHWT (Peru)	-10	142.836	156.492	-13.6555	0.00923077	0.9
